# Supplementary material for: Loss of photosynthetic efficiency in the shade. An Achilles heel for the dense modern stands of our most productive C4 crops?
Source: J Exp Bot. 2017 Jan 21;68(2):335–45. doi: 10.1093/jxb/erw456 (PMC5441902; doi:10.1093/jxb/erw456)
Supplement: Supplementary Data [file erw456_Supplementary_Data.zip]

Archive with 1 entries (1 files):
- supplementary_figures_S1_S5.pdf
